# Supplementary material for: Development and Validation of a Machine Learning Model Predicting Arteriovenous Fistula Failure in a Large Network of Dialysis Clinics
Source: Int J Environ Res Public Health. 2021 Nov 24;18(23):12355. doi: 10.3390/ijerph182312355 (PMC8656573; doi:10.3390/ijerph182312355)
Supplement: Supplementary file 1 [file ijerph-18-12355-s001.zip]

Archive with 1 entries (1 files):
- ijerph-1443547-supplementary.pdf
